# Supplementary material for: Immunohistochemical Analysis of pH-Sensitive TRPV5 in Common Skin Tumors
Source: Int J Mol Sci. 2026 Jun 11;27(12):5287. doi: 10.3390/ijms27125287 (PMC13299883; doi:10.3390/ijms27125287)
Supplement: Supplementary file 1 [file ijms-27-05287-s001.zip]

Archive with 1 entries (1 files):
- ijms-4277434-supplementary.pdf
